# Supplementary material for: Transition from Deep Regional Blocks toward Deep Nerve Hydrodissection in the Upper Body and Torso: Method Description and Results from a Retrospective Chart Review of the Analgesic Effect of 5% Dextrose Water as the Primary Hydrodissection Injectate to Enhance Safety
Source: Biomed Res Int. 2017 Oct 1;2017:7920438. doi: 10.1155/2017/7920438 (PMC5684526; doi:10.1155/2017/7920438)
Supplement: Supplementary file 1 — Video 1 shows the actual procedure for stellate ganglion hydrodissection using D5W. Video 2 shows the actual procedure for interscalene brachial plexus hydrodissection using D5W. Video 3 shows the actual procedure for supraclavicular brachial plexus hydrodissection using D5W. Video 4 shows the actual procedure for C6 nerve root hydrodissection using D5W. Video 5 shows the actual procedure for paravertebral space hydrodissection using D5W. Video 6 explains how to use ultrasound to count the levels of the thoracic spinal nerves. [file 7920438.f1.zip]

Archive with 6 entries (6 files):
- Video 1.mov
- Video 2.mov
- Video 3.mp4
- Video 4.mp4
- Video 5.mp4
- Video 6.mp4
